# Supplementary material for: Unsupervised Machine Learning Reveals Temporal Components of Gene Expression in HeLa Cells Following Release from Cell Cycle Arrest
Source: Int J Mol Sci. 2025 Sep 28;26(19):9491. doi: 10.3390/ijms26199491 (PMC12524476; doi:10.3390/ijms26199491)
Supplement: Supplementary file 1 [file ijms-26-09491-s001.zip]

Archive with 1 entries (1 files):
- ijms-3722788-supplementary.pdf
